# Supplementary material for: Epidemiology and outcomes of carbapenem-resistant Klebsiella pneumoniae infections in patients with hematological malignancies from 2014 to 2022
Source: Front Microbiol. 2025 Jan 7;15:1507908. doi: 10.3389/fmicb.2024.1507908 (PMC11753213; doi:10.3389/fmicb.2024.1507908)
Supplement: Supplementary file 1 [file Table_1.XLSX]

## Sheet: Sheet1
strain	year	sample	Ward	string	species(ANI)	ST	K_type	contig_count	N50	largest_contig	total_size	Bla_Carb_acquired	Bla_acquired	Bla_ESBL_acquired	Bla_chr	AGly_acquired	Col_acquired	Fcyn_acquired	Flq_acquired	MLS_acquired	Phe_acquired	Rif_acquired	Sul_acquired	Tet_acquired	Tmt_acquired	Yersiniabactin	Colibactin	CbST	Aerobactin	Salmochelin	SmST	RmpADC	rmpA2
K02	2017	blood	Ward 1	-	Klebsiella pneumoniae	ST11	KL47	230	178734	460612	5606890	KPC-2	TEM-1D	CTX-M-65;SHV-12	-	rmtB	-	fosA3	-	-	-	-	-	-	-	ybt 9; ICEKp3	-	0	-	-	0	-	-
K03	2017	sputum	Ward 2	-	Klebsiella variicola	ST2464	KL14	209	277088	981405	5936949	IMP-4	DHA-1;TEM-1D	CTX-M-3	LEN-2	aac(3)-IId;aac(6')-Ib4;aadA16;strA;strB	-	-	qnrB4	-	-	arr-3	sul1	tet(A)	dfrA27	-	-	0	-	-	0	-	-
K04	2017	blood	Ward 4	-	Klebsiella pneumoniae	ST2325	KL183	165	233700	568360	5562455	-	OXA-1	CTX-M-15	SHV-28	aac(3)-IV;aac(6')-Ib-cr;aadA;aadA2;aph(4)-Ia;aph3-Ia	mcr-8.1	-	-	-	catB3;cmlA1;floR	arr-3	sul1;sul2;sul3	-	dfrA12	-	-	0	-	-	0	-	-
K05	2018	blood	Ward 2	-	Klebsiella pneumoniae	ST11	KL47	1417	206143	471474	5793763	KPC-2	TEM-1D	CTX-M-65	SHV-11	rmtB	-	-	-	-	-	-	-	-	-	ybt 9; ICEKp3	-	0	-	-	0	-	-
K06	2018	sputum	Ward 2	-	Klebsiella pneumoniae	ST11	KL47	642	192481	387111	5775575	KPC-2	-	CTX-M-65	SHV-11	aac(3)-IId;aac(6')-Ib-cr;aadA16	-	-	-	mphA	-	arr-3	sul1	-	dfrA27	ybt 9; ICEKp3	-	0	-	-	0	-	-
K07	2018	urine	Ward 2	-	Klebsiella pneumoniae	ST11	KL47	273	192790	635881	5743424	KPC-2	-	CTX-M-65	SHV-11	aac(3)-IId;aac(6')-Ib-cr;aadA16	-	-	-	mphA	-	arr-3	sul1	-	dfrA27	ybt 9; ICEKp3	-	0	-	-	0	-	-
K08	2018	sputum	Ward 2	-	Klebsiella pneumoniae	ST392	KL27	168	369354	746002	5407360	OXA-48	TEM-1D	CTX-M-14^;SHV-2	-	aac(3)-IId;aac(6')-Ib-cr;aadA16;aph(3')-VIb;strB	-	-	-	-	floR	arr-3	sul1;sul2	tet(D)	dfrA27	-	-	0	-	-	0	-	-
K10	2018	sputum	Ward 1	-	Klebsiella pneumoniae	ST219	KL114	339	187160	555876	5566370	-	-	CTX-M-15	SHV-1	aadA2;strA;strB	-	-	qnrS1	mphA	-	-	sul1;sul2	tet(A)	dfrA12	ybt 14; ICEKp5	-	0	-	-	0	-	-
K13	2019	blood	Ward 1	-	Klebsiella pneumoniae	ST3612	KL105	303	289325	477703	5509935	NDM-5	-	-	SHV-1	aac(3)-IV;aadA2;aph(4)-Ia;aph3-Ia	-	-	-	-	floR	-	sul2	tet(A)	dfrA12	-	-	0	-	-	0	-	-
K14	2019	sputum	Ward 3	-	Klebsiella pneumoniae	ST11	KL47	644	181114	482624	9632612	KPC-2;OXA-23;OXA-66	TEM-1D	ADC-30;CTX-M-65	SHV-11	aadA2;aadA;aph(3')-Ia;armA;rmtB;strA;strB	-	-	-	mphE.v2;msrE	catB8	-	sul1	tet(B);tetR	-	ybt 9; ICEKp3	-	0	-	-	0	-	-
K15	2020	sputum	Ward 1	-	Klebsiella pneumoniae	ST11	KL47	380	142572	332431	5761772	KPC-2	TEM-1D	CTX-M-65;SHV-12	-	aadA2;rmtB	-	fosA3	-	mphA	-	-	sul1	tet(A)	dfrA1	-	-	0	iuc 1	-	0	-	rmpA2
K16	2020	sputum	Ward 2	-	Klebsiella pneumoniae	ST11	KL47	368	130781	375849	5789083	KPC-2	TEM-1D	CTX-M-65;SHV-12	-	aadA2;rmtB	-	fosA3	-	mphA	-	-	sul1	tet(A)	dfrA1	ybt 9; ICEKp3	-	0	iuc 1	-	0	-	rmpA2
K17	2020	sputum	Ward 1	-	Klebsiella pneumoniae	ST11	KL64	278	152820	487833	5944323	KPC-2	TEM-1D	CTX-M-65;SHV-12	-	aadA2;rmtB	-	-	-	-	-	-	-	-	-	ybt 9; ICEKp3	-	0	iuc 1	-	0	rmp 1; KpVP-1	rmpA2
K18	2020	sputum	Ward 1	-	Klebsiella pneumoniae	ST11	KL64	247	188303	487701	5940615	KPC-2	TEM-1D	CTX-M-65;SHV-12	-	aadA2;rmtB	-	-	-	-	-	-	-	-	-	ybt 9; ICEKp3	-	0	iuc 1	-	0	rmp 1; KpVP-1	rmpA2
K20	2020	blood	Ward 1	-	Klebsiella pneumoniae	ST11	KL47	253	221278	463164	5650613	KPC-2	TEM-1D	CTX-M-65;SHV-12	-	rmtB	-	-	-	-	-	-	-	-	-	ybt 9; ICEKp3	-	0	-	-	0	-	-
K22	2021	blood	Ward 1	-	Klebsiella pneumoniae	ST11	KL47	232	143596	350338	5776138	KPC-2	TEM-1D	CTX-M-65;SHV-12	-	aadA2;rmtB	-	fosA3	-	-	catII	-	-	-	-	ybt 9; ICEKp3	-	0	iuc 1	-	0	-	rmpA2
K23	2021	blood	Ward 1	-	Klebsiella pneumoniae	ST11	KL64	223	206143	487833	5829114	KPC-2	TEM-1D	CTX-M-65;SHV-12	-	aadA2;rmtB	-	-	-	-	-	-	-	-	-	ybt 9; ICEKp3	-	0	iuc 1	-	0	rmp 1; KpVP-1	rmpA2
K24	2021	blood	Ward 1	-	Klebsiella pneumoniae	ST11	KL47	192	141721	347839	5602703	KPC-2	TEM-1D	CTX-M-65	-	aadA2;rmtB	-	fosA3	-	-	catII	-	-	-	-	ybt 9; ICEKp3	-	0	iuc 1	-	0	-	rmpA2
K27	2021	blood	Ward 1	-	Klebsiella pneumoniae	ST11	KL47	187	175912	347839	5634339	KPC-2	TEM-1D	CTX-M-65	-	aadA2;rmtB	-	fosA3	-	-	catII	-	-	-	-	ybt 9; ICEKp3	-	0	iuc 1	-	0	-	rmpA2
K28	2021	urine	Ward 4	-	Klebsiella pneumoniae	ST11	KL47	181	142367	347839	5602357	KPC-2	TEM-1D	CTX-M-65	-	aadA2;rmtB	-	fosA3	-	-	catII	-	-	-	-	ybt 9; ICEKp3	-	0	iuc 1	-	0	-	rmpA2
K29	2021	swab	Ward 1	-	Klebsiella pneumoniae	ST11	KL47	191	175912	347839	5634597	KPC-2	TEM-1D	CTX-M-65	-	aadA2;rmtB	-	fosA3	-	-	catII	-	-	-	-	ybt 9; ICEKp3	-	0	iuc 1	-	0	-	rmpA2
K30	2021	blood	Ward 4	-	Klebsiella pneumoniae	ST11	KL47	220	142441	347839	5709791	IMP-4;KPC-2	TEM-1D	CTX-M-65	-	aadA2;rmtB	-	fosA3	qnrB6;qnrS1	-	catII	arr-3	-	-	dfrA27	ybt 9; ICEKp3	-	0	iuc 1	-	0	-	rmpA2
K31	2021	blood	Ward 2	2cm	Klebsiella pneumoniae	ST76	KL10	134	276369	1131629	5547586	IMP-4	-	-	SHV-1	-	-	-	qnrS1	-	-	-	-	-	-	-	-	0	-	-	0	-	-
K32	2021	blood	Ward 1	8cm	Klebsiella pneumoniae	ST76	KL10	145	271053	1131629	5546083	IMP-4	-	-	SHV-1	-	-	-	qnrS1	-	-	-	-	-	-	-	-	0	-	-	0	-	-
K33	2021	sputum	Ward 1	-	Klebsiella pneumoniae	ST11	KL47	188	207541	379735	5590482	KPC-2	OXA-1	CTX-M-15	SHV-11	aac(6')-Ib-cr.v2;aph3-Ia	-	-	-	mphA	-	-	sul1	tet(A)	-	ybt 9; ICEKp3	-	0	iuc 1	-	0	-	rmpA2
K34	2021	swab	Ward 4	10cm	Klebsiella pneumoniae	ST76	KL10	146	203575	779372	5615733	IMP-4	-	CTX-M-65	SHV-1	-	-	-	qnrS1	-	-	-	-	-	-	-	-	0	-	-	0	-	-
K35	2022	blood	Ward 1	-	Klebsiella pneumoniae	ST11	KL64	172	192950	684322	5589028	KPC-2	TEM-1D	-	SHV-11	aadA2;rmtB;strA;strB	-	-	-	-	-	-	sul2	tet(A)	dfrA1	ybt 9; ICEKp3	-	0	-	-	0	-	-
K36	2022	blood	Ward 4	-	Klebsiella pneumoniae	ST11	KL64	171	192950	684322	5587540	KPC-2	TEM-1D	-	SHV-11	aadA2;rmtB;strA;strB	-	-	-	-	-	-	sul2	tet(A)	dfrA1	ybt 9; ICEKp3	-	0	-	-	0	-	-
K37	2022	urine	Ward 4	-	Klebsiella pneumoniae	ST11	KL64	169	186820	519810	5601549	KPC-2	TEM-1D	CTX-M-65	SHV-11	rmtB;strA;strB	-	fosA3	-	-	-	-	sul1;sul2	tet(A)	dfrA1	ybt 9; ICEKp3	-	0	-	-	0	-	-
K38	2022	swab	Ward 1	-	Klebsiella pneumoniae	ST45	KL62	97	375441	799167	5200529	-	TEM-1D	CTX-M-15	SHV-1	-	-	-	qnrS1	-	-	-	-	-	-	ybt 10; ICEKp4	-	0	-	-	0	-	-
